# Supplementary material for: Extracellular vesicles secreted by 3D tumor organoids are enriched for immune regulatory signaling biomolecules compared to conventional 2D glioblastoma cell systems
Source: Front Immunol. 2024 Apr 25;15:1388769. doi: 10.3389/fimmu.2024.1388769 (PMC11079215; doi:10.3389/fimmu.2024.1388769)
Supplement: SUPPLEMENTARY DATA SHEET 1 — Consistent proteins of six time points from BTIC-18 media. List of consistent proteins from all six time points in 2D (77 proteins) and 3D (3 proteins) determined by proteomic analysis of the cell culture media of BTIC-18. [file DataSheet_1.xlsx]

## Sheet: Tabelle1
2D	3D
AGRN	HNRNPA1;HNRNPA1L2
NCAN	LAMC1
IDH1	ACTB
PGK1
AGT
TIMP1
CST3
APP
APOD
RPLP0;RPLP0P6
ATP5B
ENO1
GPI
DBI
LDHB
TUBB
PFN1
HSP90AB1
GSTP1
HNRNPA1;HNRNPA1L2
HSPA1A;HSPA1B
HSPD1
CLU
HAPLN1
MAP2
HSPA8
COL6A1
CKB
EEF2
FDPS
AKR1B1
TIMP2
CPE
IGFBP2
PTN
UBA1
NME2;NME2P1
HNRNPA2B1
PTPRZ1
CFL1
MSN
TKT
MARCKS
PEBP1
YWHAB
MDH1
MDH2
FASN
GDI2
VCP
TPI1
ACTB
EIF4A1
ARF3;ARF1
B2M
HNRNPK
YWHAG
YWHAE
RAN
YWHAZ
TUBB4B
CLTC
PRDX1
LGALS3BP
CNTN1
TUBB3
COTL1
NID2
DPYSL2
FSCN1
HIST2H3A
XYLT1
FGFBP3
BCAN
PARK7
TUBB2B
ACAT2
