# Supplementary material for: Extracellular vesicles secreted by 3D tumor organoids are enriched for immune regulatory signaling biomolecules compared to conventional 2D glioblastoma cell systems
Source: Front Immunol. 2024 Apr 25;15:1388769. doi: 10.3389/fimmu.2024.1388769 (PMC11079215; doi:10.3389/fimmu.2024.1388769)
Supplement: SUPPLEMENTARY DATA SHEET 3 — Differentially regulated miRNAs from the pairwise comparison. List of all differentially regulated miRNAs from pairwise comparison based on the filter criteria: Base mean ≥ 100; log2FC ≥ 1 or log2FC ≤ 1; padj ≤ 0.1. The significant miRNAs from our overall comparison are highlighted in green. [file DataSheet_3.xlsx]

## Sheet: Tabelle1
BTIC-10	BTIC-18	BTIC-13	BTIC-129	BTIC-131	BTIC-155
hsa-miR-10a-5p	hsa-miR-148a-3p	hsa-miR-381-3p	hsa-miR-21-5p	hsa-miR-99a-5p	hsa-miR-9-5p
hsa-miR-99b-5p	hsa-let-7g-5p	hsa-miR-125a-5p	hsa-miR-199a-3p	hsa-miR-9-5p	hsa-let-7a-5p
hsa-miR-199a-5p	hsa-miR-10b-5p	hsa-miR-654-3p	hsa-miR-221-3p	hsa-let-7g-5p	hsa-let-7c-5p
hsa-miR-143-3p	hsa-miR-181a-5p	hsa-miR-379-5p	hsa-miR-191-5p	hsa-let-7b-5p	hsa-miR-30a-5p
hsa-miR-22-3p	hsa-miR-381-3p	hsa-miR-411-5p	hsa-miR-222-3p	hsa-miR-9-3p	hsa-miR-182-5p
hsa-miR-214-3p	hsa-miR-146b-5p	hsa-miR-146a-5p	hsa-miR-199a-5p	hsa-miR-125b-5p	hsa-miR-183-5p
hsa-miR-744-5p	hsa-miR-370-3p	hsa-miR-494-3p	hsa-miR-24-3p	hsa-miR-615-3p	hsa-miR-152-3p
hsa-miR-218-5p	hsa-miR-409-3p	hsa-miR-4485-3p	hsa-miR-27a-3p	hsa-miR-139-5p	hsa-miR-30a-3p
hsa-miR-99b-3p	hsa-miR-127-3p	hsa-miR-758-3p	hsa-miR-128-3p	hsa-miR-181d-5p	hsa-miR-744-5p
hsa-miR-1307-3p	hsa-miR-181b-5p		hsa-miR-143-3p	hsa-miR-4485-3p	hsa-miR-186-5p
hsa-miR-214-5p	hsa-miR-493-5p		hsa-miR-103a-3p	hsa-miR-7704	hsa-miR-192-5p
hsa-miR-4485-3p	hsa-miR-363-3p		hsa-miR-23a-3p	hsa-miR-1271-5p	hsa-miR-16-5p
hsa-miR-1301-3p	hsa-miR-493-3p		hsa-miR-148b-3p	hsa-miR-320d	hsa-miR-450a-5p
hsa-miR-10a-3p	hsa-miR-654-3p		hsa-miR-26b-5p	hsa-miR-1260b	hsa-miR-450b-5p
hsa-miR-421	hsa-miR-379-5p		hsa-miR-204-5p	hsa-miR-1260a	hsa-miR-503-5p
hsa-miR-135b-5p	hsa-miR-941		hsa-miR-214-3p		hsa-miR-335-5p
hsa-miR-455-5p	hsa-miR-323a-3p		hsa-miR-744-5p		hsa-miR-2682-5p
hsa-miR-125a-3p	hsa-miR-199b-5p		hsa-miR-146a-5p		hsa-miR-34c-5p
hsa-miR-15b-5p	hsa-miR-95-3p		hsa-miR-574-3p		hsa-miR-1260b
	hsa-miR-543		hsa-miR-23b-3p		hsa-miR-1260a
	hsa-miR-495-3p		hsa-miR-4485-3p		hsa-miR-424-3p
	hsa-miR-196a-5p		hsa-miR-221-5p		hsa-miR-195-3p
	hsa-miR-411-5p		hsa-miR-361-5p		hsa-miR-4485-3p
	hsa-miR-615-3p		hsa-miR-24-2-5p
	hsa-miR-374b-5p		hsa-miR-2682-5p
	hsa-miR-382-5p		hsa-miR-505-3p
	hsa-miR-196b-5p		hsa-miR-455-3p
	hsa-miR-340-5p		hsa-miR-365a-3p
	hsa-miR-126-3p		hsa-miR-193a-5p
	hsa-miR-134-5p
	hsa-miR-494-3p
	hsa-miR-432-5p
	hsa-miR-181a-2-3p
	hsa-miR-433-3p
	hsa-miR-654-5p
	hsa-miR-487b-3p
	hsa-miR-758-3p
	hsa-miR-431-5p
	hsa-miR-361-5p
	hsa-miR-329-3p
	hsa-miR-589-5p
	hsa-miR-382-3p
	hsa-miR-889-3p
	hsa-miR-148a-5p
	hsa-miR-323b-3p
	hsa-miR-136-3p
	hsa-miR-330-3p
	hsa-miR-210-3p
	hsa-miR-369-5p
	hsa-miR-181a-3p
	hsa-miR-369-3p
	hsa-miR-136-5p
	hsa-miR-409-5p
	hsa-miR-483-5p
