# Supplementary material for: Extracellular vesicles secreted by 3D tumor organoids are enriched for immune regulatory signaling biomolecules compared to conventional 2D glioblastoma cell systems
Source: Front Immunol. 2024 Apr 25;15:1388769. doi: 10.3389/fimmu.2024.1388769 (PMC11079215; doi:10.3389/fimmu.2024.1388769)
Supplement: SUPPLEMENTARY DATA SHEET 4 — Twelve significantly regulated miRNAs and their genomic location. List of all significantly regulated miRNAs, their genomic location, sequence, and number of targets found in miRBase. A group of miRNAs (hsa-miR-370-3p, hsa-miR-323a-3p, hsa-miR-382-5p, hsa-miR-134-5p) located on chromosome 14 in the same genomic region (DLK1-DIO3 region) were highlighted in green. [file DataSheet_4.xlsx]

## Sheet: Tabelle1
miRNA	Location	Sequence	Number of Targets
hsa-miR-7-5p	chr9: 83969748-83969857 [-]	CAACAAAUCACAGUCUGCCAUA	2037
hsa-miR-323a-3p	chr14: 101025732-101025817 [+]	CACAUUACACGGUCGACCUCU	793
hsa-miR-382-5p	chr14: 101054306-101054381 [+]	GAAGUUGUUCGUGGUGGAUUCG	369
hsa-miR-4485-3p	chr11: 10508270-10508326 [-]	UAACGGCCGCGGUACCCUAA	31
hsa-miR-2682-5p	chr1: 98045242-98045351 [-]	CAGGCAGUGACUGUUCAGACGUC	525
hsa-miR-1260b	chr11: 96341438-96341526 [+]	AUCCCACCACUGCCACCAU	567
hsa-miR-1260a	chr14: 77266218-77266290 [+]	AUCCCACCUCUGCCACCA	567
hsa-miR-370-3p	chr14: 100911139-100911213 [+]	GCCUGCUGGGGUGGAACCUGGU	609
hsa-miR-134-5p	chr14: 101054687-101054759 [+]	UGUGACUGGUUGACCAGAGGGG	452
hsa-miR-92b-5p	chr1: 155195177-155195272 [+]	AGGGACGGGACGCGGUGCAGUG	52
hsa-miR-1-3p	chr18: 21829004-21829088 [-]	UGGAAUGUAAAGAAGUAUGUAU	945
hsa-miR-23a-3p	chr19: 13836587-13836659 [-]	AUCACAUUGCCAGGGAUUUCC	1457
