# Supplementary material for: Extracellular vesicles secreted by 3D tumor organoids are enriched for immune regulatory signaling biomolecules compared to conventional 2D glioblastoma cell systems
Source: Front Immunol. 2024 Apr 25;15:1388769. doi: 10.3389/fimmu.2024.1388769 (PMC11079215; doi:10.3389/fimmu.2024.1388769)
Supplement: SUPPLEMENTARY DATA SHEET 5 — Reactome overrepresentation analysis of miRNA-targets interactions with strong evidence. Full list of significant terms of signaling pathways identified by Reactome overrepresentation analysis using miRNA-target interactions validated by qPCR, WesternBlot, and reporter assay. [file DataSheet_5.xlsx]

## Sheet: Tabelle1
Pathway	Genes	FDR
Interleukin-4 and Interleukin-13 signaling	35	4.69e-14
Signaling by Interleukins	58	4.65e-14
Cytokine Signaling in Immune system	71	4.65e-14
Diseases of signal transduction by growth factor receptors and second messengers	43	6.97e-14
Signal Transduction	117	2.79e-13
Generic Transcription Pathway	76	5.96e-12
RNA Polymerase II Transcription	77	1.35e-10
Developmental Biology	65	1.35e-10
Gene expression (Transcription)	80	9.3e-10
Immune System	97	2.24e-09
Cardiogenesis	12	3.01e-09
Signaling by Receptor Tyrosine Kinases	40	3.45e-09
Estrogen-dependent nuclear events downstream of ESR-membrane signaling	10	3.96e-08
MAPK family signaling cascades	29	4.14e-08
Extra-nuclear estrogen signaling	16	7.03e-08
ESR-mediated signaling	23	1.26e-07
FOXO-mediated transcription of cell cycle genes	9	3.06e-07
PIP3 activates AKT signaling	25	3.87e-07
Signaling by Nuclear Receptors	27	7.58e-07
Intracellular signaling by second messengers	26	1.18e-06
