# Supplementary material for: Extracellular vesicles secreted by 3D tumor organoids are enriched for immune regulatory signaling biomolecules compared to conventional 2D glioblastoma cell systems
Source: Front Immunol. 2024 Apr 25;15:1388769. doi: 10.3389/fimmu.2024.1388769 (PMC11079215; doi:10.3389/fimmu.2024.1388769)
Supplement: SUPPLEMENTARY DATA SHEET 6 — Reactome overrepresentation analysis of miRNA-targets interactions with supporting evidence by microarray and NGS. Full list of significant terms of signaling pathways identified by Reactome overrepresentation analysis using miRNA-target interactions validated by microarray and NGS assays. [file DataSheet_6.xlsx]

## Sheet: Tabelle1
Pathway	Genes	FDR
Interleukin-12 family signaling	42	0.00038
Gene and protein expression by JAK-STAT signaling after Interleukin-12 stimulation	34	0.000698
Interleukin-12 signaling	36	0.001
Transcriptional Regulation by TP53	128	0.003
FOXO-mediated transcription	41	0.005
Cell-Cell communication	54	0.007
Estrogen-dependent nuclear events downstream of ESR-membrane signaling	17	0.008
Diseases of signal transduction by growth factor receptors and second messengers	127	0.009
FOXO-mediated transcription of cell cycle genes	16	0.009
Cell-extracellular matrix interactions	13	0.01
RAC2 GTPase cycle	34	0.014
RHOBTB2 GTPase cycle	14	0.023
TP53 Regulates Transcription of Cell Cycle Genes	26	0.024
FLT3 Signaling	21	0.029
Signaling by Rho GTPases	165	0.033
RHOD GTPase cycle	23	0.038
Signaling by Interleukins	154	0.038
Gene expression (Transcription)	398	0.038
Signaling by Rho GTPases, Miro GTPases and RHOBTB3	167	0.038
Cytokine Signaling in Immune system	229	0.039
