# Supplementary material for: Extracellular vesicles secreted by 3D tumor organoids are enriched for immune regulatory signaling biomolecules compared to conventional 2D glioblastoma cell systems
Source: Front Immunol. 2024 Apr 25;15:1388769. doi: 10.3389/fimmu.2024.1388769 (PMC11079215; doi:10.3389/fimmu.2024.1388769)
Supplement: SUPPLEMENTARY DATA SHEET 7 — Reactome overrepresentation analysis of upregulated proteins in 3D BTIC-18 media. Full list of significant terms of the Reactome overrepresentation analysis of increased proteins in 3D media (n=6). [file DataSheet_7.xlsx]

## Sheet: Tabelle1
Pathway	Genes	FDR
MET activates PTK2 signaling	4	3.54e-07
MET promotes cell motility	4	4.89e-05
Interleukin-4 and Interleukin 13 signaling	6	4.89e-05
Non-integrin membrane-ECM interactions	4	0.000113
Signaling by Receptor Tyrosine Kinases	8	0.000131
ECM proteoglycans	4	0.000201
Signaling by MET	4	0.000269
Laminin interactions	3	0.000337
Post-translational protein phosphorylation	4	0.000471
Regulation by Insulin-like Growth Factor (IGF)	4	0.000744
VEGF ligand-receptor interactions	2	0.000985
VEGF binds to VEGFR leading to receptor dimerization	2	0.000985
Degradation of the extracellular matrix	4	0.001
Extracellular matrix organization	5	0.002
Regulation of gene expression by Hypoxia-inducible Factor	2	0.003
