# Supplementary material for: Extracellular vesicles secreted by 3D tumor organoids are enriched for immune regulatory signaling biomolecules compared to conventional 2D glioblastoma cell systems
Source: Front Immunol. 2024 Apr 25;15:1388769. doi: 10.3389/fimmu.2024.1388769 (PMC11079215; doi:10.3389/fimmu.2024.1388769)
Supplement: SUPPLEMENTARY DATA SHEET 8 — Reactome overrepresentation analysis of downregulated proteins in 3D BTIC-18 media. Full list of significant terms of the Reactome overrepresentation analysis of decreased proteins in 3D media (n=6). [file DataSheet_8.xlsx]

## Sheet: Tabelle1
Pathway	Genes	FDR
RHO GTPases activate IQGAPs	5	2.09e-08
GAP junction trafficking	5	5.16e-08
Recycling pathway of L1	5	5.16e-08
Gap junction trafficking and regulation	5	5.16e-08
Translocation of SLC2A4 (GLUT4) to the plasma membrane	5	2.32e-07
Prefoldin mediated transfer of substrate to CCT/TriC	4	3.43e-07
Cooperation of Prefoldin and TriC/CCT in actin and tubulin folding	4	7.83e-07
L1CAM interactions	5	1.41e-06
ChREBP activates metabolic gene expression	3	1.41e-06
RHO GTPases Activate Formins	5	2.38e-06
RHO GTPase Effectors	6	2.85e-06
Factors involved in megakaryocyte development and platelet production	5	7.13e-06
Signaling by Rho GTPases	7	1.07e-05
Signaling by Rho GTPAses, Miro GTPases and RHOBTB3	7	1.17e-05
Microtubule-dependent trafficking of connexons from Golgi to the plasma membrane	3	1.19e-05
