# Supplementary material for: Extracellular vesicles secreted by 3D tumor organoids are enriched for immune regulatory signaling biomolecules compared to conventional 2D glioblastoma cell systems
Source: Front Immunol. 2024 Apr 25;15:1388769. doi: 10.3389/fimmu.2024.1388769 (PMC11079215; doi:10.3389/fimmu.2024.1388769)
Supplement: SUPPLEMENTARY DATA SHEET 10 — Common proteins of 2D and 3D EV proteomics. List of all common proteins from 2D and 3D EVs from proteomic analysis of EVs isolated by IA. [file DataSheet_10.xlsx]

## Sheet: Tabelle1
Pathway	Genes	FDR
Nephrin family interactions	2	0.028
RHO GTPase Effectors	4	0.028
Cell-Cell communication	3	0.028
RHOV GTPAse cycle	2	0.028
Signaling by Rho GTPases	5	0.028
Signaling by Rho GTPAses, Miro GTPases and RHOBTB3	5	0.028
RHOU GTPase cycle	2	0.028
Gene and protein expression by JAK-STAT signaling	2	0.067
Interleukin-12 signaling	2	0.068
RAV2 GTPase cycle	2	0.068
Cellular response to stress	5	0.068
Cellular resonses to stimuli	5	0.068
Interleukin-12 family signaling	2	0.068
